# Supplementary material for: A Phenome-Wide Association Study of the Effects of Fusarium graminearum Transcription Factors on Fusarium Graminearum Virus 1 Infection
Source: Front Microbiol. 2021 Feb 11;12:622261. doi: 10.3389/fmicb.2021.622261 (PMC7904688; doi:10.3389/fmicb.2021.622261)
Supplement: Supplementary file 3 [file Table_2.XLSX]

## Sheet: qRT-PCR
	Supplementary Table 2. Primers used in this study
	name	Sequence (5' → 3')	Description
	EF1 RT-F	CAAGGCCGTCGAGAAGTCCAC	qRT-PCR analysis of EF1 α as internal control
	EF1 RT-R	TGCCAACATGATCATTTCGTCGTA
	UBH RT-F	GTTCTCGAGGCCAGCAAAAAGTCA	qRT-PCR analysis of UBH as internal control
	UBH RT-R	CGAATCGCCGTTAGGGGTGTCTG
	FsRealT Fw	ACTATCATTGGTACGCCGCTTGTT	qRT-PCR analysis of FgV1 1632-1786 nt region
	FsRealT Rv	CAGCGCGAATGCCTAAAATACAG
	9286 RT-F	CACGGCTTTGACTTCTCCATCC	qRT-PCR analysis of FGSG_09286 expression
	9286 RT-R	CCGAAGGGAACAGAGAAAACCAT
	11799 RT-F	ACTCAAGGCCTGCGAACATCTCAA	qRT-PCR analysis of FGSG_11799 expression
	11799 RT-R	AGATCCTCGTCCATGTCCACTTG
	00217 RT-F	CCATCCAAAATCCGTCTCCTCCAT	qRT-PCR analysis of FGSG_00217 expression
	00217 RT-R	GGTCGCCCAAAGCACTGAAAC
	5370 RT-F	CCGCATTGCTTGGTTGGACAG	qRT-PCR analysis of FGSG_05370 expression
	5370 RT-R	CTGTGAGATTTGCTGGAACTGTCG
	7052 RT-F	CGTCCTAGCTCGCTGCAAACTCAC	qRT-PCR analysis of FGSG_07052 expression
	7052 RT-R	CTTTCGGTGTCGGCGGAGGTT
	98 RT-F	AGCCGAGCACAAATACACAAATGG	qRT-PCR analysis of FGSG_07735 expression
	98 RT-R	GTACCGGCGAACTTGGCTCCTT
	6110 RT-F	TCCCATACATGCAAGACCCTCCTG	qRT-PCR analysis of FGSG_06110 expression
	6110 RT-R	AGCCTGACCATCGGAGAGTGAGAG
	2130 RT-F	AAATGGTTCGCCTCGGGTCTA	qRT-PCR analysis of FGSG_02130 expression
	2130 RT-R	CTGCATTCGTCACGCTCCACATTA
	8865 RT-F	TGTTTCGATCAGCCTCCACCAG	qRT-PCR analysis of FGSG_08865 expression
	8865 RT-R	ACGGCGCAGAGTGACAAAGATAAG
	13828 RT-F	GGGATGAACAATGGGTCGGTAGTA	qRT-PCR analysis of FGSG_13828 expression
	13828 RT-R	TGCGTAAAGTCCACATGCTGAGAG
	8924 RT-F	GGAGCAAGATGACGCCTACAGATT	qRT-PCR analysis of FGSG_08924 expression
	8924 RT-R	GCTCTGTCTCGCGCCTTGGTAT
	Ars2 RT-F	TGTCCGATCCAAACCCCAGTAA	qRT-PCR analysis of FGSG_01106 expression
	Ars2 RT-R	CTTCCAAGGCCTTCTCAGCAGTAG
	5304 RT-F	GTGCCAAAGACGGTTCCCTACAA	qRT-PCR analysis of FGSG_05304 expression
	5304 RT-R	CACCCATTGAGTTGCCGTTGAC
	12345 RT-F	GATTTTCTGCGATGCGGTGAC	qRT-PCR analysis of FGSG_12345 expression
	12345 RT-R	GAAGCAGGGCAGACACAGACTCGT
	9339 RT-F	ACATCAACAGCATCAGCCACATCA	qRT-PCR analysis of FGSG_09339 expression
	9339 RT-R	TGTTGTTGTTGGTTCGGCTGAGGT
	8455 RT-F	CGAGTTAACCGAATCATCCGAGAA	qRT-PCR analysis of FGSG_08455 expression
	8455 RT-R	TCGCCTTGTTCTTCCTGCTGTTGT
	3873 RT-F	GGAAGCACCACAGCACCAAGAA	qRT-PCR analysis of FGSG_03873 expression
	3873 RT-R	GAACCTCTCCTCGGCTACCCTCTC
	13625 RT-F	ACGGACTGGATTAAACTGGAGGAG	qRT-PCR analysis of FGSG_13625 expression
	1362 RT-R	TGCGTCCTTGTCAGTGTCCATCC
	12742 RT-F	ATGCCCAGAAGACCCCCAATGTG	qRT-PCR analysis of FGSG_12742 expression
	12742 RT-R	CTGCGCGTGCTGAATAGAAATGA
	3892 RT-F	ATGCCGCTTTCTTCTCTATGGACA	qRT-PCR analysis of FGSG_03892 expression
	3892 RT-R	CCCAGAAAGTTCGTCGAGCATAGA
	00420 RT-F	TGTTCGCATGGCCGCTGTTTAT	qRT-PCR analysis of FGSG_00420 expression
	00420 RT-R	TTCTTCTTGACCTGGCCCTTGACA
	12264 RT-F	CGGACGCGGCGCTCTATTACC	qRT-PCR analysis of FGSG_12264 expression
	12264 RT-R	CCGATTTGTTGGGTGGCTGTGT
	2150 RT-F	GCCATCAGCAGCAGCACTTTCA	qRT-PCR analysis of FGSG_02150 expression
	2150 RT-R	CAGGTTTCGTCGTCGGTGGAGTG
	6380 RT-F	GGAAGAGCTACAGCCCAAAGAACG	qRT-PCR analysis of FGSG_06380 expression
	6380 RT-R	CCCTCGGTGCAACTGACTCCTG
	12094 RT-F	AGAAGGGACAAGCATAGCACGAGT	qRT-PCR analysis of FGSG_12094 expression
	12094 RT-R	TCCCTTGCTGCCCAGAGAACAC
	8808 RT-F	CGTCGGCCGAAGCAAGGATGA	qRT-PCR analysis of FGSG_08808 expression
	8808 RT-R	CTTCATGCGTTGTGTCGGAGGAT
	FgArt1-rtF	GTGCATGGAGAGAGATACTGAAA	qRT-PCR analysis of FGSG_02083 expression
	FgArt1-rtR	TGTAATCGGCTGTGGGAAAG
	00404 RT-F2	GGCCCTCACCACATCCGAAGTAT	qRT-PCR analysis of FGSG_00404 expression
	00404 RT-R2	TGGCAGCAAGCGCAAGCATCT
	00125 RT-F	CGACTTTTGGTTCCTTTGTTGTGG	qRT-PCR analysis of FGSG_00125 expression
	00125 RT-R	CGATCCAGCGCATTGACCTTTGA
	swi6 RT-F	AATGAAGGCCAAGCAAGCGTCTCT	qRT-PCR analysis of FGSG_04220 expression
	swi6 RT-R	ACGGGCGTGCGATAGGTTGG
	13746 RT-F	TGATCGAGACGCAAATGGAAAAGT	qRT-PCR analysis of FGSG_13746 expression
	13746 RT-R	TCGTCGACCATTCCGCTGAGG
	10517 RT-F	GCCTTCCTCGCGGTGCTACAAT	qRT-PCR analysis of FGSG_10517 expression
	10517 RT-R	CGAGTTGCAAGATGTGGGTGAGAT
	8572 RT-F	CGTACACGCAGCAGAACTCATCAT	qRT-PCR analysis of FGSG_08572 expression
	8572 RT-R	GCTCTGCTGGTGCTCGCCTGTTA
	13711 RT-F	AGTGCCAGGATTGCGATAAGATGT	qRT-PCR analysis of FGSG_13711 expression
	13711 RT-R	ACTCTCGTGTCGCTTCCAATCGTT
